# Supplementary material for: Pangenome Architecture and Accessory Gene-Driven Population Structure of Staphylococcus aureus Revealed by a Hospital-Adjacent Environmental Isolate
Source: Microorganisms. 2026 Apr 21;14(4):938. doi: 10.3390/microorganisms14040938 (PMC13118437; doi:10.3390/microorganisms14040938)
Supplement: Supplementary file 1 [file microorganisms-14-00938-s001.zip]

Archive with 1 entries (1 files):
- microorganisms-4156465-supplementary.pdf
